# Supplementary material for: The global ocean size spectrum from bacteria to whales
Source: Sci Adv. 2021 Nov 10;7(46):eabh3732. doi: 10.1126/sciadv.abh3732 (PMC8580314; doi:10.1126/sciadv.abh3732)
Supplement: Supplementary file 2 — Data S1 [file sciadv.abh3732_data_s1.zip]

Archive with 1 entries (1 files):
- sciadv.abh3732_data_s1.xlsx
